# Supplementary material for: First Evidence of Tris(catecholato)silicate Formation from Hydrolysis of an Alkyl Bis(catecholato)silicate
Source: Molecules. 2022 Apr 14;27(8):2521. doi: 10.3390/molecules27082521 (PMC9032887; doi:10.3390/molecules27082521)
Supplement: Supplementary file 1 [file molecules-27-02521-s001.zip]

Archive with 1 entries (1 files):
- molecules-1658633-supplementary.pdf
